# Supplementary material for: Analysis of Polar Lipids in Hemp (Cannabis sativa L.) By-Products by Ultra-High Performance Liquid Chromatography and High-Resolution Mass Spectrometry
Source: Molecules. 2022 Sep 9;27(18):5856. doi: 10.3390/molecules27185856 (PMC9503808; doi:10.3390/molecules27185856)
Supplement: Supplementary file 1 [file molecules-27-05856-s001.zip]

Archive with 1 entries (1 files):
- molecules-1883902-supplementary.pdf
